# Supplementary material for: Vertical Archaeology: Safety in the Use of Ropes for Scientific Research of Pre-Columbian Andean Cultures
Source: Int J Environ Res Public Health. 2021 Mar 29;18(7):3536. doi: 10.3390/ijerph18073536 (PMC8036328; doi:10.3390/ijerph18073536)
Supplement: Supplementary file 1 [file ijerph-18-03536-s001.zip]

Archive with 1 entries (1 files):
- PROYECTO UKHUPACHA-PLAN RESCATE INTI MACHAY.english.ppsx
